# Supplementary material for: The Patient Health Questionnaire (PHQ-9) as a tool to screen for depression in people with multiple sclerosis: a cross-sectional validation study
Source: BMC Psychol. 2022 Nov 28;10:281. doi: 10.1186/s40359-022-00949-8 (PMC9706934; doi:10.1186/s40359-022-00949-8)
Supplement: Supplementary file 1 — Supplementary Material 1 [file 40359_2022_949_MOESM1_ESM.xlsx]

## Sheet: Sheet1
PHQ Study IDs	Completion Level	B_Item_1	B_Item_2	B_Item_3	B_Item_4	B_Item_5	B_Item_6	B_Item_7	B_Item_8	B_Item_9	B_PHQ_Total	B_PHQ_8_Item	B-MSIS-P1	B-MISIS-P2	B-MSIS-P3	B-MSIS-P4	B-MSIS-P5	B-MSIS-P6	B-MSIS-P7	B-MSIS-P8	B-MSIS-P9	B-MSIS-P10	B-MSIS-P11	B-MSIS-P12	B-MSIS-P13	B-MSIS-P14	B-MSIS-P15	B-MSIS-P16	B-MSIS-P17	B-MSIS-P18	B-MSIS-P19	B-MSIS-P20	B-MSIS-M1	B-MSIS-M2	B-MSIS-M3	B-MSIS-M4	B-MSIS-M5	B-MSIS-M6	B-MSIS-M7	B-MSIS-M8	B-MSIS-M9	B-MSIS_Mental	B-MSIS_Physical	B-MSIS_Total	B-General Health	B-Days Physical Health Bad	B-Days Mental Health Bad	B-Days Health Impacted	2_Item_1
PHQ001	4	3	1	3	0	0	3	1	0	1	12	11	5	5	5	5	5	5	1	1	1	5	5	5	5	5	5	3	5	5	5	1	3	5	1	1	1	1	2	5	3	82	22	104	0	30	15	30	1
PHQ002	4	0	0	1	1	0	0	0	0	0	2	2	1	1	1	1	1	1	1	1	1	1	1	1	1	1	1	1	1	1	1	1	2	2	2	2	1	1	1	1	1	20	13	33	1	30	0	0	0
PHQ003	4	3	2	2	3	2	2	3	1	1	19	18	5	3	3	3	2	3	2	3	3	3	3	3	5	5	3	3	5	3	5	5	2	3	2	3	3	2	2	3	2	70	22	92	0	30	20	1	1
PHQ004	4	1	1	1	1	1	1	1	1	0	8	8	1	1	1	2	1	2	2	2	2	1	1	1	1	2	1	1	1	2	1	2	1	2	2	2	2	2	2	2	2	28	17	45	2	0	4	0	2
PHQ005	4	0	0	1	0	0	1	0	0	0	2	2	1	1	1	2	1	1	2	1	1	1	1	1	1	1	1	1	1	1	1	2	1	2	1	2	1	1	1	1	2	23	12	35	2	0	0	0	0
PHQ006	4	1	0	0	1	0	1	0	0	0	3	3	5	3	3	5	5	3	3	3	3	3	3	3	3	3	3	3	5	3	5	5	3	2	2	2	1	1	2	2	1	72	16	88	2	0	0	3	0
PHQ007	4	1	0	1	1	0	0	1	0	0	4	4	1	1	1	1	1	1	1	1	1	1	1	1	1	1	1	1	1	1	1	1	2	3	3	2	3	2	3	1	2	20	21	41	4	0	15	0	0
PHQ008	4	1	1	0	1	0	1	1	0	1	6	5	1	1	1	2	2	2	2	2	1	1	1	1	1	1	1	1	1	2	1	2	2	1	2	2	2	2	2	2	2	27	17	44	3	2	4	1	0
PHQ009	4	0	0	0	3	0	0	2	1	0	6	6	2	3	2	2	1	3	2	1	2	2	3	2	2	1	3	2	2	3	2	1	1	1	3	1	2	3	3	1	1	41	16	57	3	0	0	0	0
PHQ010	4	1	0	0	2	0	0	1	0	0	4	4	2	2	1	2	2	1	2	2	1	1	1	1	2	1	2	1	1	2	3	2	1	1	2	2	1	2	2	1	1	32	13	45	3	0	2	0	0
PHQ011	4	1	0	1	1	1	0	0	0	0	4	4	2	3	2	2	1	2	2	1	1	1	1	1	2	2	2	2	2	2	3	3	2	2	3	1	2	2	2	2	1	37	17	54	2	4	10	6	1
PHQ012	4	1	1	2	2	0	0	1	1	0	8	8	5	3	3	5	3	5	5	3	3	3	5	3	3	2	3	3	3	5	5	3	3	5	5	3	3	2	3	1	1	73	26	99	1	20	0	15	2
PHQ013	4	0	0	0	0	0	0	1	1	0	2	2	5	3	2	3	2	2	2	2	3	3	2	1	5	3	2	2	1	2	2	3	1	2	2	1	1	1	2	2	1	50	13	63	4	1	1	1	0
PHQ014	4	0	0	2	1	0	0	0	0	0	3	3	2	1	2	2	1	2	2	1	1	3	2	1	1	1	1	2	1	1	1	5	2	3	1	1	1	1	1	1	1	33	12	45	2	3	0	0	0
PHQ016	4	0	0	0	0	0	0	0	0	0	0	0	5	5	5	1	1	1	1	3	1	1	5	5	1	1	5	1	1	1	1	5	1	1	1	1	1	2	1	1	1	50	10	60	4	0	0	0	0
PHQ017	4	0	0	1	0	0	0	0	0	0	1	1	2	1	1	2	1	1	1	1	1	2	2	1	1	1	1	1	1	1	1	1	2	2	1	1	1	1	1	1	1	24	11	35	3	2	0	2	0
PHQ018	4	1	1	1	1	0	0	0	1	0	5	5	3	3	5	5	2	2	3	2	1	3	2	2	2	1	2	2	3	3	3	5	3	1	2	2	1	2	2	2	1	54	16	70	1	6	0	0	1
PHQ019	4	0	1	2	2	1	1	1	0	0	8	8	1	1	1	1	1	1	2	1	1	2	2	1	2	2	1	2	1	1	1	2	2	2	2	2	2	2	2	2	1	27	17	44	3	2	0	0	0
PHQ020	4	0	0	0	0	0	0	0	0	0	0	0	1	1	1	1	2	1	1	1	1	1	1	1	1	1	1	1	1	1	1	3	1	1	1	1	1	1	1	1	1	23	9	32	4	0	0	0	0
PHQ021	4	1	1	1	1	1	1	1	1	0	8	8	1	2	2	2	1	2	2	2	1	2	2	2	2	2	2	2	2	2	2	2	2	2	2	1	2	2	2	2	2	37	17	54	3	0	5	5	1
PHQ022	4	0	0	0	1	1	0	0	1	0	3	3	2	2	2	2	3	3	2	2	5	5	3	2	2	2	2	1	1	1	2	5	2	1	1	1	1	1	2	1	1	49	11	60	2	21	0	21	0
PHQ023	4	1	0	2	3	0	0	2	0	0	8	8	3	1	1	1	1	1	1	2	1	1	5	2	1	1	1	5	3	3	3	1	3	3	5	3	2	2	5	3	2	38	28	66	4	5	2	2	1
PHQ024	4	0	0	1	1	1	1	2	1	0	7	7	2	2	2	1	1	2	2	1	2	2	2	2	2	1	2	3	1	2	2	2	2	2	3	2	2	3	3	2	1	36	20	56	2	0	5	3	0
PHQ025	4	0	1	2	3	1	0	0	0	1	8	7	3	1	3	2	2	3	2	2	1	2	2	2	2	3	1	1	2	3	3	3	2	2	3	2	2	5	3	3	2	43	24	67	1	2	1	10	1
PHQ026	4	0	0	0	1	0	0	0	0	0	1	1	1	1	1	1	1	2	1	1	1	1	1	1	1	1	2	1	1	1	1	1	1	1	1	2	1	1	1	1	1	22	10	32	3	0	0	0	0
PHQ028	4	0	0	0	1	0	0	0	3	0	4	4	3	5	5	5	3	5	5	2	2	3	3	2	3	2	5	1	3	3	2	5	3	1	1	1	1	1	3	3	1	67	15	82	2	10	0	15	0
PHQ029	4	0	0	0	0	0	0	0	0	0	0	0	1	1	1	1	1	1	1	1	1	1	1	1	1	1	1	1	1	1	1	1	1	1	1	2	1	1	1	1	1	20	10	30	3	0	0	0	0
PHQ030	4	1	1	1	1	0	0	0	0	0	4	4	1	1	1	1	1	1	1	1	1	1	1	1	2	1	1	2	1	1	1	1	2	3	3	1	2	2	2	2	2	22	19	41	3	0	4	0	1
PHQ032	4	1	0	0	3	1	1	1	0	0	7	7	5	2	5	3	3	2	3	5	3	1	3	5	2	5	2	2	5	5	5	2	2	1	2	1	2	2	2	2	1	68	15	83	1	24	0	7	0
PHQ033	4	0	0	0	0	0	0	1	0	0	1	1	1	1	1	1	1	1	1	1	1	1	1	1	1	1	1	1	1	1	1	1	1	1	1	1	1	1	1	1	1	20	9	29	4	0	0	0	0
PHQ035	4	0	1	1	3	0	0	1	3	0	9	9	5	3	5	3	3	3	2	3	2	1	3	3	3	5	5	3	5	5	5	3	3	3	3	2	2	2	3	5	1	70	24	94	1	30	5	10	0
PHQ037	4	0	0	0	0	0	0	0	0	0	0	0	2	2	2	2	1	2	1	2	1	1	2	1	2	1	2	1	2	2	1	3	2	2	1	2	2	1	2	2	1	33	15	48	3	2	5	0	1
PHQ040	4	1	2	2	2	1	2	2	0	1	13	12	1	1	1	1	1	1	3	1	1	1	1	1	1	1	1	1	1	2	1	2	2	5	3	2	3	3	3	3	3	24	27	51	3	2	20	20	0
PHQ041	4	0	0	1	1	0	1	1	0	0	4	4	1	1	1	1	1	1	1	1	1	1	1	1	1	1	1	1	1	1	1	1	2	2	2	1	1	2	2	2	2	20	16	36	2	2	4	0	1
PHQ042	4	0	0	1	1	1	0	0	3	0	6	6	5	3	3	3	3	3	3	3	3	3	5	3	3	3	2	1	2	3	2	2	1	2	2	1	1	2	1	1	1	58	12	70	1	3	0	0	0
PHQ044	4	1	1	3	1	0	1	1	2	0	10	10	5	2	3	3	2	2	2	2	2	3	2	5	5	5	2	5	3	5	5	1	3	5	5	3	3	2	2	3	1	64	27	91	0	30	10	30	1
PHQ045	4	1	0	3	2	1	1	0	0	0	8	8	1	1	1	2	1	1	1	2	1	1	1	1	1	1	1	1	1	1	1	2	1	2	2	1	1	3	1	2	2	23	15	38	2	10	4	0	0
PHQ046	4	1	1	2	1	1	1	1	1	0	9	9	3	2	2	3	2	2	3	3	2	2	3	2	1	1	2	2	2	2	2	2	2	3	3	2	2	3	3	2	2	43	22	65	2	10	5	0	1
PHQ047	4	0	0	0	1	0	0	0	0	0	1	1	1	2	2	1	1	2	1	1	1	1	1	1	2	1	2	1	1	1	2	1	2	1	2	1	1	2	2	1	1	26	13	39	2	10	0	4	0
PHQ048	4	0	0	2	1	0	0	0	0	0	3	3	2	1	1	1	1	1	1	1	1	1	1	2	2	2	1	2	1	2	2	1	2	2	2	1	1	1	1	2	1	27	13	40	2	3	10	5	2
PHQ049	4	0	0	1	0	0	0	0	0	0	1	1	1	1	1	2	1	2	2	2	1	1	2	1	1	1	1	1	1	1	1	1	1	2	1	2	2	1	2	1	1	25	13	38	3	0	8	0	0
PHQ051	4	1	1	2	2	1	1	0	1	0	9	9	1	2	1	1	1	2	2	1	1	1	1	1	1	1	2	1	1	1	1	2	2	3	3	2	3	1	2	1	1	25	18	43	2	0	10	0	0
PHQ052	4	0	1	1	2	0	1	0	1	0	6	6	5	2	5	5	5	3	3	3	1	3	5	5	5	5	5	3	2	5	1	1	2	2	1	2	1	2	1	3	2	72	16	88	1	20	5	5	1
PHQ053	4	3	2	3	3	3	1	1	0	0	16	16	3	2	3	3	3	5	5	5	3	3	3	2	5	5	3	3	2	5	5	5	3	5	5	3	3	3	5	5	3	73	35	108	1	30	30	20	1
PHQ054	4	3	3	3	3	3	2	2	0	1	20	19	5	3	3	3	3	3	5	5	3	5	3	3	2	2	3	3	2	5	3	5	3	5	5	3	5	3	3	5	3	69	35	104	1	30	30	30	1
PHQ055	4	2	1	2	3	1	0	1	1	0	11	11	3	2	2	3	1	2	2	3	1	1	1	1	1	1	1	1	1	3	3	2	3	3	3	2	3	2	2	1	1	35	20	55	3	2	4	0	1
PHQ058	4	3	1	2	3	3	1	3	3	0	19	19	5	5	5	5	5	5	5	5	5	5	5	5	5	5	5	5	5	5	5	5	5	5	5	5	5	5	5	5	3	100	43	143	0	25	5	30	3
PHQ059	4	3	0	0	3	0	0	1	0	0	7	7	2	2	2	3	2	3	3	3	1	1	2	1	3	2	2	2	1	2	3	5	3	1	5	3	3	3	2	3	1	45	24	69	2	5	10	10	2
PHQ060	4	0	0	1	1	0	0	0	0	0	2	2	5	2	3	5	3	2	2	3	2	2	3	3	2	2	2	5	2	5	3	3	3	2	2	2	1	3	2	1	2	59	18	77	0	30	3	30	0
PHQ061	4	0	0	1	0	0	0	0	0	0	1	1	1	1	1	2	1	1	2	1	1	1	2	1	1	1	1	1	1	1	1	1	1	2	1	1	1	2	1	1	1	23	11	34	2	0	0	0	0
PHQ062	4	1	1	3	3	1	1	1	0	0	11	11	3	3	3	2	2	3	3	2	1	1	1	2	2	2	2	2	1	3	3	2	2	5	3	2	2	1	3	3	2	43	23	66	1	12	15	10	1
PHQ063	4	2	3	3	3	3	3	3	2	2	24	22	5	3	2	2	5	3	1	5	1	2	5	2	5	5	2	5	5	5	5	2	5	5	5	3	3	3	5	5	3	70	37	107	0	28	30	30	2
PHQ065	4	0	0	1	0	0	0	0	0	0	1	1	1	2	2	2	1	1	2	2	1	2	1	1	1	1	1	1	1	1	1	2	1	2	1	1	2	2	1	2	1	27	13	40	3	0	0	0	0
PHQ067	4	0	0	3	2	0	0	0	0	0	5	5	2	1	2	2	1	2	1	1	1	3	1	1	2	1	1	1	1	2	1	1	2	5	3	1	1	1	1	1	2	28	17	45	2	0	0	0	0
PHQ068	4	0	0	0	0	0	0	0	0	0	0	0	2	2	2	2	1	1	3	1	1	2	2	1	2	2	1	1	2	1	1	1	1	1	1	2	1	1	1	1	1	31	10	41	4	0	0	0	0
PHQ069	4	1	1	2	3	2	0	2	2	0	13	13	2	2	2	2	1	2	2	2	3	3	2	1	2	2	2	2	3	2	3	3	2	3	3	2	2	1	2	3	2	43	20	63	2	3	4	0	0
PHQ071	4	0	0	2	1	0	0	0	0	0	3	3	2	1	1	2	1	2	2	1	2	1	1	1	1	1	1	1	1	2	1	1	2	3	3	1	2	1	2	1	1	26	16	42	1	2	0	0	0
PHQ072	4	1	0	1	1	1	0	1	0	0	5	5	3	2	3	3	1	2	3	2	1	1	1	1	3	1	1	3	1	3	1	3	2	1	3	2	2	2	3	1	1	39	17	56	2	0	7	0	1
PHQ073	4	0	0	0	1	0	0	0	0	0	1	1	2	1	1	1	1	1	1	2	1	1	1	1	1	1	1	2	1	1	1	1	1	2	1	1	1	2	2	1	1	23	12	35	3	0	2	0	0
PHQ075	4	0	0	0	0	0	0	0	0	0	0	0	1	1	1	2	1	1	1	1	1	1	1	1	1	1	1	1	1	1	1	1	3	1	1	1	1	1	1	1	1	21	11	32	2	10	0	10	0
PHQ076	4	0	0	0	0	0	0	0	0	0	0	0	2	1	1	1	1	1	1	1	1	1	1	1	1	1	1	2	1	2	1	1	1	2	2	2	1	2	2	2	1	23	15	38	2	0	0	0	0
PHQ078	4	0	0	0	1	0	1	0	0	0	2	2	3	3	3	3	3	2	2	1	1	2	3	2	2	1	2	2	2	3	2	3	1	1	2	2	1	2	2	2	1	45	14	59	3	0	0	0	0
PHQ079	4	0	0	0	1	0	1	0	0	0	2	2	5	5	3	5	3	2	1	2	1	3	3	3	5	5	5	3	3	3	5	2	1	1	1	1	2	1	1	2	1	67	11	78	0	30	0	30	0
PHQ083	4	0	1	3	3	0	0	2	0	0	9	9	2	3	3	2	1	2	3	3	1	1	1	1	2	1	3	1	1	2	2	3	3	5	5	1	3	2	3	5	2	38	29	67	2	1	1	0	1
PHQ085	4	1	2	2	3	0	1	1	2	0	12	12	2	2	2	2	1	3	3	2	2	2	3	1	1	1	1	2	1	2	2	2	2	5	3	2	2	3	2	2	3	37	24	61	1	0	11	11	1
PHQ087	4	0	0	0	0	0	0	0	0	0	0	0	2	1	1	1	1	1	2	1	1	1	1	1	1	1	1	1	1	1	1	1	1	1	1	2	1	1	1	1	1	22	10	32	2	2	0	0	0
PHQ088	4	1	1	2	2	2	1	1	0	0	10	10	5	5	3	5	3	2	3	3	1	2	2	2	1	2	5	1	3	3	2	1	2	1	2	2	2	2	2	2	2	54	17	71	1	30	10	5	1
PHQ089	4	1	0	0	1	0	0	1	0	2	5	3	1	1	1	2	1	3	1	1	1	1	1	1	1	1	1	1	1	1	1	3	3	1	2	2	2	2	1	1	2	25	16	41	1	10	15	0	1
PHQ090	4	1	1	0	0	1	0	1	0	0	4	4	1	1	1	1	1	2	2	1	1	1	1	1	2	1	1	1	1	1	1	2	1	3	1	1	1	3	2	5	2	24	19	43	2	1	3	3	0
PHQ092	4	2	3	3	3	0	3	3	0	2	19	17	3	3	3	3	3	3	5	3	1	2	3	3	3	3	3	3	3	5	3	3	3	5	5	3	5	5	3	5	5	61	39	100	1	15	25	20	1
PHQ093	4	1	1	1	2	1	2	1	1	0	10	10	5	5	5	5	5	5	5	5	3	3	5	5	5	5	5	5	5	5	5	3	3	3	3	5	3	3	3	3	3	94	29	123	1	7	14	14	2
PHQ094	4	0	0	0	1	0	1	0	0	0	2	2	1	1	1	2	1	1	1	1	1	1	1	1	1	1	1	1	1	1	1	1	1	1	1	1	1	1	1	1	1	21	9	30	3	2	5	2	0
PHQ098	4	2	3	3	2	3	3	2	0	3	21	18	3	3	3	2	3	2	3	3	3	3	3	2	3	5	3	2	2	5	5	1	2	5	2	5	5	5	3	5	5	59	37	96	1	30	30	10	0
PHQ099	4	3	2	3	3	2	3	3	2	2	23	21	1	2	1	2	1	2	1	2	1	1	1	1	1	1	1	1	1	1	1	1	2	2	3	1	3	3	3	5	3	24	25	49	3	14	29	12	2
PHQ103	4	0	0	1	1	1	1	1	1	0	6	6	3	3	2	2	2	2	2	2	2	2	2	2	2	2	2	2	1	2	2	5	1	2	2	2	2	2	2	2	1	44	16	60	2	0	0	0	0
PHQ107	4	0	1	1	1	0	0	1	1	0	5	5	5	2	3	3	3	2	5	5	2	5	3	1	3	2	2	2	2	5	2	2	3	2	2	2	3	3	2	3	2	59	22	81	1	5	2	3	1
PHQ110	4	3	3	3	3	3	3	3	1	3	25	22	5	5	3	5	5	5	5	3	5	5	5	5	5	3	3	3	3	5	5	5	5	5	5	5	5	5	3	5	5	88	43	131	1	30	30	30	2
PHQ111	4	3	0	0	1	0	0	0	1	0	5	5	3	2	3	3	2	2	2	2	1	1	2	2	1	1	2	2	1	2	2	1	1	2	2	1	2	1	1	1	1	37	12	49	1	0	0	0	0
PHQ114	4	1	2	1	1	1	2	1	0	0	9	9	1	1	1	1	1	1	2	1	2	1	2	2	2	2	1	3	2	2	2	1	2	2	3	3	3	5	2	2	2	31	24	55	2	15	20	5	0
PHQ116	4	1	1	1	2	2	2	1	0	2	12	10	2	1	1	2	1	2	1	2	1	1	1	1	2	2	2	3	1	2	2	1	3	2	5	3	5	3	3	3	2	31	29	60	2	10	20	7	0
PHQ118	4	1	2	3	3	1	1	2	2	2	17	15	5	3	3	3	2	3	3	2	1	3	5	3	3	3	2	3	3	3	3	2	2	3	3	2	3	2	3	3	2	58	23	81	0	30	30	30	1
PHQ120	4	1	1	3	2	3	1	1	2	0	14	14	1	1	1	2	1	2	2	1	2	2	1	1	1	1	1	1	1	1	1	2	2	5	2	2	3	2	2	3	2	26	23	49	2	4	10	5	1
PHQ121	4	0	0	0	1	0	0	0	0	0	1	1	2	1	3	3	2	1	2	2	1	1	1	2	2	1	1	2	2	2	1	1	1	1	1	2	1	1	1	2	1	33	11	44	1	0	0	0	0
PHQ122	4	0	1	1	0	1	1	0	0	0	4	4	5	5	5	5	5	5	5	5	5	5	5	5	3	5	5	5	5	5	5	5	2	3	2	5	3	5	3	2	2	98	27	125	1	0	2	0	1
PHQ123	4	0	1	3	1	0	1	0	0	0	6	6	2	1	2	2	2	2	2	1	5	1	3	2	1	1	2	3	2	2	2	2	1	5	1	2	2	1	1	2	1	40	16	56	2	5	0	0	0
PHQ124	4	0	0	1	1	0	0	0	0	0	2	2	1	1	1	1	1	1	1	1	1	1	1	1	1	1	1	1	1	1	1	1	1	1	2	2	1	1	1	2	1	20	12	32	4	0	1	0	0
PHQ125	4	1	3	0	1	0	3	0	0	1	9	8	5	5	5	5	5	3	5	3	2	2	5	5	5	5	5	5	5	5	5	2	1	2	3	5	3	3	2	5	3	87	27	114	2	0	20	30	2
PHQ126	4	1	0	2	1	2	0	0	0	0	6	6	3	2	2	2	1	1	2	2	1	2	2	5	3	2	2	5	5	3	2	3	1	3	2	1	1	2	2	1	1	50	14	64	4	0	0	0	0
PHQ127	4	0	0	1	2	0	0	0	0	0	3	3	5	3	3	1	1	2	1	2	1	1	3	3	1	3	3	5	1	5	5	5	1	2	1	2	2	2	1	2	1	54	14	68	1	30	0	0	0
PHQ129	4	3	1	3	3	3	1	3	1	0	18	18	3	3	3	5	3	5	3	3	3	3	5	5	3	5	5	3	2	3	5	5	2	5	5	2	2	3	5	5	1	75	30	105	1	30	10	20	2
PHQ130	4	0	0	0	1	0	0	0	0	0	1	1	1	1	1	1	1	1	2	2	1	1	1	1	1	1	1	1	1	1	1	1	1	1	2	2	1	3	2	1	1	22	14	36	3	0	0	0	0
PHQ132	4	1	2	2	3	1	0	1	3	0	13	13	3	2	2	3	2	3	3	2	3	3	2	2	2	3	2	3	2	3	5	5	2	5	5	3	2	3	2	2	2	55	26	81	2	10	15	15	2
PHQ133	4	0	0	3	2	0	0	1	1	0	7	7	2	5	2	2	1	2	2	2	1	2	2	1	2	1	2	2	1	1	2	2	2	5	3	1	2	2	2	1	1	37	19	56	1	3	2	2	1
PHQ135	4	1	1	2	2	2	1	1	2	0	12	12	5	3	3	5	2	2	5	3	1	1	3	3	3	3	2	2	2	3	3	5	2	2	3	3	3	3	3	5	2	59	26	85	1	5	7	4	1
PHQ136	4	0	1	0	1	0	0	0	0	0	2	2	2	1	2	1	1	3	2	2	1	1	2	2	2	2	2	2	1	3	1	2	2	2	3	1	1	2	2	1	1	35	15	50	2	1	3	0	0
PHQ137	4	0	1	1	1	0	1	0	3	1	8	7	5	5	5	5	5	5	5	5	2	2	5	5	5	5	5	5	5	5	5	5	1	2	2	3	2	3	2	5	2	94	22	116	3	30	3	30	0
PHQ138	4	1	1	2	0	1	1	0	1	0	7	7	5	3	3	3	5	3	3	3	3	3	3	3	3	3	3	3	5	5	5	3	3	5	3	3	3	3	2	3	3	70	28	98	1	30	21	30	1
PHQ139	4	1	0	0	1	0	0	1	0	0	3	3	5	5	5	3	5	3	2	1	1	3	3	5	5	3	5	3	5	5	5	3	1	1	3	2	2	2	3	1	1	75	16	91	3	0	0	0	2
PHQ141	4	1	1	3	3	2	1	2	3	0	16	16	3	2	2	5	2	2	3	3	2	2	2	1	5	5	2	5	1	5	5	2	5	5	5	5	2	2	3	3	2	59	32	91	1	20	5	30	0
PHQ142	4	2	1	1	2	1	2	2	1	1	13	12	1	1	1	1	1	1	1	1	1	1	1	1	1	1	1	1	1	1	1	1	2	2	3	5	3	3	5	2	3	20	28	48	3	0	20	10	1
PHQ143	4	0	0	0	1	0	0	1	0	0	2	2	5	3	3	3	3	2	2	3	1	2	3	2	2	2	2	2	3	2	3	3	2	1	2	2	2	2	2	2	2	51	17	68	1	2	0	2	0
PHQ146	4	1	0	0	0	0	0	0	0	0	1	1	1	1	1	1	1	1	1	1	1	1	1	1	1	1	1	1	1	1	1	1	1	1	1	1	1	1	1	1	1	20	9	29	2	0	0	0	0
PHQ147	4	0	0	1	1	1	1	1	1	0	6	6	3	1	2	5	2	2	2	3	1	1	3	3	2	5	1	3	3	5	2	5	2	2	3	2	2	1	2	2	2	54	18	72	2	3	5	0	0
[truncated: 57 more columns]
